# Supplementary material for: OpenPhi: an interface to access Philips iSyntax whole slide images for computational pathology
Source: Bioinformatics. 2021 Aug 6;37(21):3995–7. doi: 10.1093/bioinformatics/btab578 (PMC8570784; doi:10.1093/bioinformatics/btab578)
Supplement: btab578_Supplementary_Data [file btab578_supplementary_data.zip]

Archive with 17 entries (14 files):
- .gitignore
- CHANGELOG
- Dockerfile
- LICENSE
- MANIFEST
- README.md
- dist/
- dist/openphi-1.1.0.tar.gz
- dist/openphi-1.1.1.tar.gz
- openphi/
- openphi/__init__.py
- openphi/openphi.py
- setup.cfg
- setup.py
- tests/
- tests/__init__.py
- tests/test_openphi.py
