# Supplementary material for: OpenPhi: an interface to access Philips iSyntax whole slide images for computational pathology
Source: Bioinformatics. 2021 Aug 6;37(21):3995–7. doi: 10.1093/bioinformatics/btab578 (PMC8570784; doi:10.1093/bioinformatics/btab578)
Supplement: btab578_Supplementary_Data [file btab578_supplementary_data.zip › CHANGELOG]

# Change Log
All notable changes to this project will be documented in this file.


## [1.1.1] - 2021-06-29

Added scripts needed for PyPI installation.

### Added
- setup.py.
- setup.cfg.
- MANIFEST.


## [1.1.0] - 2021-06-28
 
Update for first revision of the manuscript.

### Added
- Unit tests.
- Error handling.
 
### Changed
 
### Fixed
- Bug in extracting openslide.bounds-height and openslide.bounds-width metadata properties.
