# Supplementary material for: OpenPhi: an interface to access Philips iSyntax whole slide images for computational pathology
Source: Bioinformatics. 2021 Aug 6;37(21):3995–7. doi: 10.1093/bioinformatics/btab578 (PMC8570784; doi:10.1093/bioinformatics/btab578)
Supplement: btab578_Supplementary_Data [file btab578_supplementary_data.zip › MANIFEST]

# file GENERATED by distutils, do NOT edit
setup.cfg
setup.py
openphi/__init__.py
openphi/openphi.py
