# Supplementary material for: OpenPhi: an interface to access Philips iSyntax whole slide images for computational pathology
Source: Bioinformatics. 2021 Aug 6;37(21):3995–7. doi: 10.1093/bioinformatics/btab578 (PMC8570784; doi:10.1093/bioinformatics/btab578)
Supplement: btab578_Supplementary_Data [file btab578_supplementary_data.zip › setup.py]

from distutils.core import setup
setup(
  name = 'openphi',
  packages = ['openphi'],
  version = '1.1.1',
  license='MIT',
  description = 'OpenPhi, an API to access Philips iSyntax images.',
  author = 'Nita Mulliqi',
  author_email = 'mulliqi.nita@gmail.com',
  url = 'https://gitlab.com/BioimageInformaticsGroup/openphi',
  download_url = 'https://gitlab.com/BioimageInformaticsGroup/openphi/-/archive/v1.1.1/openphi-v1.1.1.tar.gz',
  keywords = ['PYTHON', 'API', 'PHILIPS', 'iSyntax', 'DIGITAL', 'PATHOLOGY'],
  install_requires=[
          'numpy==1.18',
          'pillow==8.0',
      ],
  classifiers=[
    'Development Status :: 5 - Production/Stable',
    'Intended Audience :: Developers',
    'Topic :: Software Development :: Build Tools',
    'License :: OSI Approved :: MIT License',
    'Programming Language :: Python :: 3.6'
  ],
)
